# Supplementary material for: Statistical Analysis of the Performance of Local Veterinary Laboratories in Molecular Detection (rRT-PCR) of Avian Influenza Virus via National Proficiency Testing Performed during 2020–2022
Source: Viruses. 2023 Mar 24;15(4):823. doi: 10.3390/v15040823 (PMC10145527; doi:10.3390/v15040823)
Supplement: Supplementary file 1 [file viruses-15-00823-s001.zip]

Archive with 1 entries (1 files):
- viruses-2273040-supplementary.pdf
